# Supplementary material for: Peptipedia: a user-friendly web application and a comprehensive database for peptide research supported by Machine Learning approach
Source: Database (Oxford). 2021 Sep 3;2021:baab055. doi: 10.1093/database/baab055 (PMC8415426; doi:10.1093/database/baab055)
Supplement: baab055_Supp [file baab055_supp.zip]

Archive with 1 entries (1 files):
- peptideDB_supp.pdf
